# Supplementary material for: Single‐cell and repertoire profiling reveals immune remodelling in paediatric upper airway: insights from adenoid hypertrophy
Source: Clin Transl Immunology. 2026 Jun 5;15(6):e70101. doi: 10.1002/cti2.70101 (PMC13238750; doi:10.1002/cti2.70101)
Supplement: Supplementary file 2 — Supplementary table 1 [file CTI2-15-e70101-s003.csv]

Gene set name	Description	Group	Size	ES	NES	Pvalue	Padjust	Rank at MAX	Leading_edge_num
HALLMARK_G2M_CHECKPOINT	Genes involved in the G2/M checkpoint, as in progression through the cell division cycle.	AH	198	0.853006466	1.998674589	3.87E-34	1.94E-32	4270	154
HALLMARK_E2F_TARGETS	Genes encoding cell cycle related targets of E2F transcription factors.	AH	200	0.844212298	1.977743686	2.50E-32	6.24E-31	4255	153
HALLMARK_INTERFERON_GAMMA_RESPONSE	Genes up-regulated in response to IFNG [GeneID=3458].	AH	200	0.82268142	1.927303105	1.87E-27	3.12E-26	2434	108
HALLMARK_INTERFERON_ALPHA_RESPONSE	Genes up-regulated in response to alpha interferon proteins.	AH	97	0.898969158	2.051626279	7.81E-24	9.76E-23	2101	74
HALLMARK_MITOTIC_SPINDLE	Genes important for mitotic spindle assembly.	AH	199	0.752055991	1.762296748	1.57E-15	1.57E-14	4094	107
HALLMARK_PI3K_AKT_MTOR_SIGNALING	Genes up-regulated by activation of the PI3K/AKT/mTOR pathway.	AH	104	0.701066796	1.603014331	2.64E-06	2.20E-05	5423	53
HALLMARK_UV_RESPONSE_UP	Genes up-regulated in response to ultraviolet (UV) radiation.	AH	158	0.643714389	1.492530197	3.77E-05	0.00026929	6395	72
HALLMARK_HEME_METABOLISM	Genes involved in metabolism of heme (a cofactor consisting of iron and porphyrin) and erythroblast differentiation.	AH	193	0.619406967	1.451176526	4.81E-05	0.000300825	6727	74
HALLMARK_ESTROGEN_RESPONSE_LATE	Genes defining late response to estrogen.	AH	197	0.614112058	1.43854831	7.31E-05	0.000393181	4846	61
HALLMARK_MTORC1_SIGNALING	Genes up-regulated through activation of mTORC1 complex.	AH	200	0.613592908	1.437469583	7.86E-05	0.000393181	6848	104
HALLMARK_TNFA_SIGNALING_VIA_NFKB	Genes regulated by NF-kB in response to TNF [GeneID=7124].	AH	200	0.611835126	1.433351611	9.90E-05	0.00045001	5311	83
HALLMARK_SPERMATOGENESIS	Genes up-regulated during production of male gametes (sperm), as in spermatogenesis.	AH	118	0.654085123	1.499298252	0.00012532	0.000522166	5876	41
HALLMARK_HYPOXIA	Genes up-regulated in response to low oxygen levels (hypoxia).	AH	195	0.609351405	1.427274874	0.000187612	0.000686286	6158	68
HALLMARK_MYC_TARGETS_V1	A subgroup of genes regulated by MYC - version 1 (v1).	AH	200	0.606180409	1.420104254	0.00019216	0.000686286	5747	117
HALLMARK_ANDROGEN_RESPONSE	Genes defining response to androgens.	AH	100	0.657639977	1.501885425	0.000238981	0.000796605	5559	43
HALLMARK_COMPLEMENT	Genes encoding components of the complement system, which is part of the innate immune system.	AH	197	0.594124869	1.391728621	0.000482774	0.001508668	5233	62
HALLMARK_IL6_JAK_STAT3_SIGNALING	Genes up-regulated by IL6 [GeneID=3569] via STAT3 [GeneID=6774], e.g., during acute phase response.	AH	79	0.659813767	1.478871636	0.00126327	0.003509085	3836	27
HALLMARK_UNFOLDED_PROTEIN_RESPONSE	Genes up-regulated during unfolded protein response, a cellular stress response related to the endoplasmic reticulum.	AH	112	0.623652358	1.427299434	0.00150746	0.003967001	7438	61
HALLMARK_PROTEIN_SECRETION	Genes involved in protein secretion pathway.	AH	96	0.613439625	1.397789661	0.005338512	0.012132982	5403	39
HALLMARK_TGF_BETA_SIGNALING	Genes up-regulated in response to TGFB1 [GeneID=7040].	AH	54	0.643475843	1.401725461	0.018753311	0.036064061	7085	30
HALLMARK_ANGIOGENESIS	Genes up-regulated during formation of blood vessels (angiogenesis).	Control	35	-0.333556665	-0.949135868	0.574468085	0.624421832	1774	5
