# Supplementary material for: Single‐cell and repertoire profiling reveals immune remodelling in paediatric upper airway: insights from adenoid hypertrophy
Source: Clin Transl Immunology. 2026 Jun 5;15(6):e70101. doi: 10.1002/cti2.70101 (PMC13238750; doi:10.1002/cti2.70101)
Supplement: Supplementary file 3 — Supplementary table 2 [file CTI2-15-e70101-s002.csv]

Gene set name	Description	Group	Size	ES	NES	Pvalue	Padjust	Rank at MAX	Leading_edge_num
GSE42724_NAIVE_BCELL_VS_PLASMABLAST_UP	Genes up-regulated in B lymphocytes: naive versus plasmablasts.	AH	192	0.888819955	2.080784014	1.06E-42	4.69E-39	2531	122
GSE18791_UNSTIM_VS_NEWCATSLE_VIRUS_DC_6H_DN	Genes down-regulated in comparison of control conventional dendritic cells (cDC) at 6 h versus cDCs infected with Newcastle disease virus (NDV) at 6 h.	AH	188	0.888017358	2.076616263	1.95E-42	4.69E-39	2531	116
GSE18791_CTRL_VS_NEWCASTLE_VIRUS_DC_8H_DN	Genes down-regulated in comparison of control conventional dendritic cells (cDC) at 0 h versus cDCs infected with Newcastle disease virus (NDV) at 8 h.	AH	189	0.883267303	2.066357891	8.81E-42	1.41E-38	1835	100
GSE13484_UNSTIM_VS_YF17D_VACCINE_STIM_PBMC_DN	Genes down-regulated in comparison of unstimulated peripheral blood mononuclear cells (PBMC) versus PBMC stimulated with YF17D vaccine.	AH	196	0.875383792	2.050288183	1.86E-40	2.23E-37	2516	123
GSE13485_DAY3_VS_DAY7_YF17D_VACCINE_PBMC_DN	Genes down-regulated in comparison of unstimulated peripheral blood mononuclear cells (PBMC) 3 days after stimulation with YF17D vaccine versus PBMC 7 days after the stimulation.	AH	191	0.881044115	2.062426047	5.58E-40	5.36E-37	2602	113
GSE13485_CTRL_VS_DAY7_YF17D_VACCINE_PBMC_DN	Genes down-regulated in comparison of unstimulated peripheral blood mononuclear cells (PBMC) versus PBMC 7 days after stimulation with YF17D vaccine.	AH	199	0.872795088	2.045225306	2.59E-39	2.08E-36	2509	125
GSE18791_CTRL_VS_NEWCASTLE_VIRUS_DC_6H_DN	Genes down-regulated in comparison of control conventional dendritic cells (cDC) at 0 h versus cDCs infected with Newcastle disease virus (NDV) at 6 h.	AH	195	0.870636336	2.039278744	4.84E-39	3.32E-36	2965	122
GSE12366_GC_VS_MEMORY_BCELL_UP	Genes up-regulated in comparison of germinal center B cells versus memory B cells.	AH	195	0.869390111	2.036359729	1.12E-38	6.74E-36	4360	165
GSE42021_TREG_PLN_VS_TREG_PRECURSORS_THYMUS_DN	Genes down-regulated in T reg from: peripheral lymph nodes versus thymic precursors.	AH	195	0.868197583	2.033566489	2.81E-38	1.50E-35	2328	114
GSE21546_WT_VS_SAP1A_KO_DP_THYMOCYTES_UP	Genes up-regulated in untreated double positive thymocytes: wildtype versus ELK4 [GeneID=2005] knockout.	AH	189	0.869202688	2.033454456	1.34E-37	6.44E-35	2596	114
GSE18791_UNSTIM_VS_NEWCATSLE_VIRUS_DC_10H_DN	Genes down-regulated in comparison of control conventional dendritic cells (cDC) at 10 h versus cDCs infected with Newcastle disease virus (NDV) at 10 h.	AH	188	0.871152034	2.037176935	2.41E-37	1.05E-34	2575	103
GSE37533_PPARG1_FOXP3_VS_FOXP3_TRANSDUCED_CD4_TCELL_DN	Genes down-regulated in CD4 [GeneID=920] over-expressing: FOXP3 [GeneID=50943] and PPARg1 form of PPARG [GeneID=5468] versus FOXP3 [GeneID=50943].	AH	199	0.862837227	2.021891	2.46E-36	9.83E-34	2328	127
GSE21927_SPLEEN_C57BL6_VS_4T1_TUMOR_BALBC_MONOCYTES_DN	Genes down-regulated in CD11b+ cells from spleen of healthy C57BL6 mice versus CD11b+ cells from tumor infiltrating monocytes of BALB/c mice bearing 4T1 mammary carcinoma.	AH	199	0.860277191	2.015892052	1.10E-35	4.06E-33	2523	126
GSE15750_DAY6_VS_DAY10_EFF_CD8_TCELL_UP	Genes up-regulated in comparison of wild type CD8 effector T cells at day 6 versus those at day 10.	AH	200	0.859984989	2.014694509	2.81E-35	9.63E-33	2894	142
GSE37533_PPARG2_FOXP3_VS_FOXP3_TRANSDUCED_CD4_TCELL_DN	Genes down-regulated in CD4 [GeneID=920] over-expressing: FOXP3 [GeneID=50943] and PPARg2 form of PPARG [GeneID=5468] versus FOXP3 [GeneID=50943].	AH	197	0.856837236	2.00712841	1.38E-34	4.41E-32	2264	115
GSE2770_TGFB_AND_IL4_ACT_VS_ACT_CD4_TCELL_2H_DN	Genes down-regulated in CD4 [GeneID=920] T cells activated by anti-CD3 and anti-CD28: TGFB1 and IL4 [GeneID=7040;3565] (2h) versus untreated (2h).	AH	193	0.858868397	2.012198319	1.53E-34	4.60E-32	2694	118
GSE15750_DAY6_VS_DAY10_TRAF6KO_EFF_CD8_TCELL_UP	Genes up-regulated in comparison of wild type CD8 effector T cells at day 6 versus those from mice defficient for TRAF6 [GeneID=7189] at day 10.	AH	199	0.85504493	2.003631269	1.77E-34	5.01E-32	4210	148
GSE13547_CTRL_VS_ANTI_IGM_STIM_BCELL_2H_UP	Genes up-regulated in B lymphocytes: control versus stimulated by anti-IgM for 2h.	AH	182	0.86793793	2.024158338	2.69E-34	6.79E-32	2283	110
GSE18791_CTRL_VS_NEWCASTLE_VIRUS_DC_4H_DN	Genes down-regulated in comparison of control conventional dendritic cells (cDC) at 0 h versus cDCs infected with Newcastle disease virus (NDV) at 4 h.	AH	181	0.86367926	2.014184435	3.08E-33	6.17E-31	2718	95
GSE21546_UNSTIM_VS_ANTI_CD3_STIM_ELK1_KO_DP_THYMOCYTES_UP	Genes up-regulated in double positive thymocytes with ELK1 [GeneID=2002] knockout: untreated versus stimulated by anti-CD3.	AH	172	0.862455906	2.006930983	2.25E-31	3.60E-29	3451	87
GSE6269_FLU_VS_E_COLI_INF_PBMC_DN	Genes down-regulated in comparison of peripheral blood mononuclear cells (PBMC) from patients with acute influenza infection versus PBMC from patients with acute E. coli infection.	Control	128	-0.522298414	-1.783918884	3.68E-05	0.000145565	1009	21
GSE6269_FLU_VS_STREP_PNEUMO_INF_PBMC_DN	Genes down-regulated in comparison of peripheral blood mononuclear cells (PBMC) from patients with acute influenza infection versus PBMC from patients with acute S. pneumoniae infection.	Control	158	-0.365502591	-1.325240004	0.020941582	0.033431342	2860	31
GSE37605_TREG_VS_TCONV_C57BL6_FOXP3_IRES_GFP_DN	Genes down-regulated in splenocytes from Foxp3-ires-GFP B6 mice: T reg (FOXP3+ [GeneID=50943]) versus T conv (FOXP3- [GeneID=50943]).	Control	145	-0.355467793	-1.237820559	0.04431219	0.063919236	2031	29
GSE13173_UNTREATED_VS_IL12_TREATED_ACT_CD8_TCELL_UP	Genes up-regulated in splenocytes from OT-1 TCR transgenic mice: control versus IL-12 treatment.	Control	111	-0.342046062	-1.136427496	0.081384151	0.110055344	2854	18
GSE37532_WT_VS_PPARG_KO_LN_TREG_DN	Genes down-regulated in T reg from lypmh nodes of elderly (retired breeder) mice: wildtype versus PPARG [GeneID=5468] knockout.	Control	105	-0.402094027	-1.331304399	0.089573648	0.119547709	2854	15
GSE10147_IL3_VS_IL3_AND_HIVP17_STIM_PDC_DN	Genes down-regulated in plasmacytoid dendritic cells: IL3 [GeneID=3562] versus IL3 [GeneID=3562] and the HIV matrix protein p17.	Control	131	-0.368147756	-1.294970191	0.10537695	0.137880139	755	12
GSE10422_WT_VS_BAFF_TRANSGENIC_LN_BCELL_DN	Genes down-regulated in wildtype B cells versus BAFF-transgenic (over-express TNFSF13B [GeneID=10673]) B cells from lymph node.	Control	117	-0.351231337	-1.193796452	0.126152043	0.161112263	3045	25
GSE13485_DAY7_VS_DAY21_YF17D_VACCINE_PBMC_DN	Genes down-regulated in comparison of unstimulated peripheral blood mononuclear cells (PBMC) 7 days after stimulation with YF17D vaccine versus PBMC 21 days after the stimulation.	Control	158	-0.265991832	-0.964433703	0.402633951	0.44203206	3493	20
GSE13485_DAY1_VS_DAY7_YF17D_VACCINE_PBMC_UP	Genes up-regulated in comparison of unstimulated peripheral blood mononuclear cells (PBMC) 1 day after stimulation with YF17D vaccine versus PBMC 7 days after the stimulation.	Control	144	-0.247372357	-0.854881964	0.593445914	0.626038506	6224	28
GSE37532_TREG_VS_TCONV_CD4_TCELL_FROM_VISCERAL_ADIPOSE_TISSUE_UP	Genes up-regulated in visceral adipose tissue of aged mice: T reg versus T conv.	Control	118	-0.258030174	-0.864231294	0.811884868	0.826865564	5857	30
GSE36095_WT_VS_HDAC9_KO_TREG_DN	Genes down-regulated in T reg: wildtype versus HDAC9 [GeneID=9734] knockout.	Control	109	-0.251457855	-0.825914285	0.89324214	0.901123689	3201	14
